# Supplementary material for: Lymphotoxin β receptor and tertiary lymphoid organs shape acute and chronic allograft rejection
Source: JCI Insight. 2024 Jul 2;9(15):e177555. doi: 10.1172/jci.insight.177555 (PMC11383591; doi:10.1172/jci.insight.177555)
Supplement: Supporting data values [file jciinsight-9-177555-s180.xlsx]

## Sheet: Fig. 1B
survival (days)	F1-RIPLTa	F1	F1-RIP-Lta (syn)
	10	200	57
	75	200	128
	16	200	127
	18	200	42
	18	198	53
	23	197	114
		188	113
			112

## Sheet: Fig. 1C
MFI	naïve control	F1	F1 RIPLTa
	890	350	1797
	804	400	1462
	884	420	1542
			1574

## Sheet: Fig. 1E
% infiltrate	F1	F1 RIPLTa
	5.75	60.6
	7.6	59.8
	7.9	59.1
	1.5	17.8
	1.9	29
	2.5	25.7
	18.3	53.3
	19.4	46.3
	18.8	41.9
	31.6	39.1
	31.7	52.3
	31.6	52.3
	22
	27.7
	27.4
	15.3
	23.9
	11.7
	17.8
	21.1
	23.6
	8.1
	6.3
	6.9

## Sheet: Fig. 1F
Contingency table
		Rejection Grade
		<IA	>IB
	F1	5	2
	F1 RIPLTa	2	4

## Sheet: Fig. 2B
survival (days)	F1 RIPLTa	F1	young F1 RIPLTa
	42	199	91
	7	199	8
	147	280	92
	54	251	54
	146	278
	72	74
		74
		271

## Sheet: Fig. 2C
MFI	naïve	F1	F1 RIPLTa	young F1 RIPLTa
	890	9778	1250.8	3531
	804	1576	2406.1	1898
	884	1351	1656.6	1649
		2205	1348

## Sheet: Fig. 2E
% infiltrate	F1.RIPLTa to B6	F1 to B6	young F1.RIPLTa to B6
	27.2	6.8	24.5
	30	11.4	30.6
	18.5	16.4	36
	60	6.6	23.9
	41.2	15.2	21.5
	37.4	15.4	38.2
	43.9	22.5	5.8
	44	31.4	4
	40	29.1	5.4
	20.3	23.3	9
	19.7	29.3	6.2
	13.8	25.2	5.4
	51.1	8.6	13
	50.2	16.2	11.9
	46.9	18.5	9.1
	56.3	7
	57.7	8.5
	40.9	10.7
	10.9
	16.2
	27.1

## Sheet: Fig. 2F
Contingency table
		<IA	>IB
	F1	5	3
	F1 RIPLTa	1	6
	young F! RIPLTa	1	2

## Sheet: Fig. 3B
survival (days)	B6	B6 LTbR-/-
	11	24
	15	21
	11	79
	14	85
	9	17
	8	7
	7	54

## Sheet: Fig. 3C
MFI	B6.LTBR-/- to Balb/c	B6 to Balb-c
	1078	1960.2
	1017	1546.1
	1094	1507.17
	1835.75	773.773
	1920.41
	2062.83

[truncated: 5 more sheets: Fig. 3E, Fig. 3F, Fig. 4C, Fig. 4D, Fig. 4E]
